# Supplementary material for: Predicting Housekeeping Genes Based on Fourier Analysis
Source: PLoS One. 2011 Jun 8;6(6):e21012. doi: 10.1371/journal.pone.0021012 (PMC3110801; doi:10.1371/journal.pone.0021012)
Supplement: Table S1 — (XLS) [file pone.0021012.s003.xls]

## Sheet: Predicted HKGs
DYNLL1
HSPA8
ATF4
ANP32B
RPL13A
RPL37
JUND
MYH9
LASP1
NACA
CLTA
LAMP1
ARF1
CASC3
BTF3
RPL34
RPL5
YWHAZ
RPL13
CTNNB1
PTDSS1
SNRPD2
GNAS
EIF4A2
DAZAP2
RPL10A
MLF2
HLA-C
EIF1
SSR2
MSN
PFDN5
RPL18
RPS13
PGK1
PHB2
UBA1
FUS
RPL10
COX7C
SLC6A8
EIF3F
AGPAT1
RPL29
GPX4
RPS14
LDHB
RPL11
RPL14
RPS24
ARF4
SLC25A3
ARHGAP1
ATP5G3
RPS2
RPS27A
ENO1
B2M
FTH1
RPL35
RHOA
EEF2
MYL6
TMSB10
KARS
RPS9
COX6A1
NCL
RPS19
H3F3A
RPL36AL
CSTB
MDH1
ATP6V1F
SARS
EEF1D
CANX
RPS16
NONO
RPL27
SEPT2
PSMD8
FKBP1A
PTMA
RPS12
YWHAQ
TRIM28
RPL3
HNRNPK
BUD31
BCAP31
DDT
ALDOA
ATP5A1
SRP14
ACTB
HINT1
RPL38
RPS5
CALM1
PRDX1
SOD1
LDHA
PABPC1
GNB2L1
COX7A2
CSNK2B
ILK
YWHAB
PSMB2
ATP5G1
COPS6
ARF3
NEDD8
CD81
PFN1
H3F3B
HLA-A
SPTBN1
MGP
NUMA1
ARAF
UBE2D2
DVL3
ATP5F1
PCBP2
RPS8
CAPZA1
POLR2F
SNRPN
RPL27A
ATP5C1
NAP1L1
KPNA4
ABL1
RPL30
XBP1
HYAL2
TPR
FHL1
RPL31
HNRNPA1
AP3S1
RPL6
TNNT2
SET
CTDSP2
UQCRB
RAB1A
SPCS2
PARP1
PI4KA
RPS6
PEBP1
RPN1
COX6C
PSMB6
NPIPL3
APEX1
TAX1BP1
HMGN2
CAPNS1
TTC1
COPA
COMT
RPS23
GSTP1
PSMB7
IQGAP1
METAP2
RPL7A
WARS
GUSB
ADD1
PSMB1
RPS20
SUB1
COX6B1
SON
UQCRFS1
RPL28
H2AFZ
HMGB1
TPI1
RPN2
PRDX6
FTL
CCNI
BRD2
RPS15A
TPM3
ABLIM1
COX5A
IRAK1
RPL22
IFITM1
RPSA
NDRG1
SNRPC
SLC25A5
GLA
BECN1
RPS7
HDAC1
TMED10
PPP1R11
DAD1
DUSP1
ADAR
RPS21
ATOX1
HNRNPU
TALDO1
ANXA2
NDUFA4
P4HB
UBE2D3
STAT1
ZFP36L1
AKAP13
PSEN1
H6PD
HLA-DQA1
PSMD11
RELA
SDCBP
MYL12B
LTBP4
PRKAR1A
ITPK1
CLIC1
C2orf27A
MYC
E2F4
HNRNPM
RAP1B
MAP4
VAMP3
CYC1
MTA1
ATXN10
ACADVL
HEXIM1
BMI1
SRSF11
PRMT1
PRKAG1
SERPINA3
SNRPB
JAG1
HLA-DQB1
RBMS1
PON2
C9orf16
PDCD6
STOM
SNX22
MAP2K2
ANXA11
FAM193A
CSNK1E
COL6A1
NCSTN
H2AFY
COPB1
SYNCRIP
VDAC1
TCEB2
ATP5I
COMMD4
MYST2
XPO7
ATP6V0C
CAPZB
SSBP1
CTSL1
CNPY2
GPAA1
CTNNA1
YES1
STK24
RNH1
SDC3
STARD7
ERP29
CD34
ATP6V0A1
KDELR2
WDR1
STAT3
ADAMTSL2
AARS
MAPKAPK2
PITPNM1
MYST3
NDUFA2
SUMO2
GOT2
AAMP
PIN1
MRPS12
EFR3A
CCT7
ATP1B3
TSFM
GPR161
UBAP2L
CPNE1
HSP90B1
ESYT1
NCOR2
SSR4
DRAP1
ATP5D
SNRPE
HSBP1
MLH1
PTOV1
CLTB
PSMA7
LYPLA2
PLXNB2
HMGN3
API5
SF3B2
VARS
TBCB
PGD
NDUFV1
SIGMAR1
ATP5G2
SKP1
ECHS1
TUBGCP2
CCND2
PPP1CC
NDUFC1
UQCRQ
PGM1
ALDOC
JAK1
KDELR1
NDUFA7
FCGRT
H2AFV
EIF4A1
PSMA1
QDPR
YWHAE
ANXA5
CLOCK
COX5B
RPL15
SEPP1
RRBP1
SLC25A1
MYH10
NDUFA1
SAP18
TIMP3
NDUFS5
NME1
EIF3K
GGT5
PMM1
COPE
ATP6V1G1
OTUB1
COX7A2L
SEPT7
ISG20
M6PR
PDLIM1
ALG3
ANAPC5
ARPC4
ARL2
SNX3
C19orf50
TMEM109
ID1
SRSF9
DAP
UQCRC1
RAB8A
GTPBP6
CHIT1
KHDRBS1
C21orf33
TSTA3
SRM
GDI1
ZNF384
PPP2R1A
DDB1
GABARAP
ATP5J2
ATP5H
NARS
PLP2
JTB
S100A10
ELAVL3
HLA-DPA1
TACC1
CD59
GPR56
MGAT1
PSMA4
NOMO1
PABPN1
COX7B
RNF44
RBBP7
BCAT2
USP6NL
FAM91A2
UBE2K
TMEM194B
C19orf53
LOC100289466
BTN2A1
CFC1
LOC100130138
ATG9A
CAPN1
MGC24125
TSR2
ANKS1A
TBC1D23
CLPP
RALB
UBE2B
BCAS2
TBC1D10B
FOXF1
MICALL1
ZBTB44
MCM3APAS
DRG1
CDC42EP3
ACO1
PRELID1
WDR82
NHP2
DDX51
TRAM1
HSD11B2
MESDC2
LRRC37A4
LSS
SMYD2
TMEM106B
STAMBP
D21S2090E
EPN1
MASP1
NAA20
CHP
HECTD3
C1orf183
NDUFB8
GAGE10
HIST1H2BA
GNL2
LOC644339
ITSN2
SPCS1
ACTG1
RPS18
RPS25
RPLP1
COX4I1
HSP90AB1
PSMB4
UBB
ARPC2
RPA2
RPS11
AES
ATP5O
COX8A
CFL1
TXN
RPL32
NME2
RPL19
TUBB2A
RPS10
RPS15
RPL8
USP11
RPL17
EEF1A1
UQCRH
GAPDH
BAT1
MAZ
EIF4G2
ZNF91
UBC
TMBIM6
RAC1
CYB5R3
ERH
APLP2
POLR2L
TUT1
CALM2
NDUFV2

## Sheet: Standard HKGs
PTDSS1
ACTG1
RPS18
RPL13A
RPS13
RPS25
TRIM28
RPL11
RPL13
RPL18
SARS
ENO1
PFN1
RPLP1
COX4I1
RPL29
COX6A1
COX7C
ARHGAP1
HSP90AB1
ATP6V1F
CSTB
YWHAQ
MDH1
PSMB2
PSMB4
UBB
ARPC2
HSPA8
AGPAT1
CSNK2B
PHB2
YWHAB
PRDX1
ATF4
RPA2
RPL36AL
RPS11
ALDOA
B2M
COPS6
AES
ATP5O
COX8A
RPS19
SOD1
CFL1
ATP5A1
TXN
RHOA
ATP5G1
H3F3A
HLA-C
MSN
RPL32
NCL
SEPT2
PABPC1
FTH1
FUS
CD81
ILK
NME2
ARF1
CANX
RPS14
RPL19
TUBB2A
RPS2
RPS10
RPS12
RPS5
RPS9
RPS15
RPS16
RPL5
TMSB10
RPL8
RPL10A
USP11
RPL3
EIF1
RPL14
RPL17
RPL27
RPL34
RPL35
RPL37
RPL38
DYNLL1
EEF1A1
UQCRH
BTF3
GAPDH
GNB2L1
EEF2
EIF3F
EIF4A2
PFDN5
MYL6
GPX4
BAT1
CASC3
MAZ
EIF4G2
LAMP1
SSR2
CLTA
GNAS
ZNF91
ANP32B
UBC
DDT
CTNNB1
TMBIM6
NEDD8
ATP5G3
SRP14
PTMA
RAC1
PSMD8
UBA1
NACA
ACTB
JUND
LDHB
PGK1
HNRNPK
ARF3
ARF4
BUD31
CYB5R3
ERH
EEF1D
KARS
FKBP1A
LDHA
RPS27A
YWHAZ
DAZAP2
BCAP31
APLP2
RPS24
SLC6A8
HINT1
LASP1
MLF2
POLR2L
SLC25A3
RPL10
NONO
MYH9
TUT1
CALM2
SNRPD2
NDUFV2
CALM1
COX7A2

## Sheet: Putative set
gene	max score
HLA-A	4096
XBP1	4096
RPL31	4096
SPCS2	4096
TAX1BP1	4096
TTC1	4096
RPS15A	4096
RPL7A	4096
ADAR	4096
SYNCRIP	4096
MYL12B	4096
ITPK1	4096
RAP1B	4096
NDUFS5	4096
SERPINA3	4096
SNRPB	4096
SNX22	4096
CSNK1E	4096
SAP18	4096
H2AFY	4096
TCEB2	4096
CNPY2	4096
ATP6V0A1	4096
M6PR	4096
SNRPE	4096
HSBP1	4096
C21orf33	4096
PSMA7	4096
EIF3K	4096
TIMP3	4096
NME1	4096
PMM1	4096
SRM	4096
GABARAP	4096
ATP5H	4096
PLP2	4096
H3F3B	4095
TPR	4095
MYC	4095
CYC1	4095
NCOR2	4095
MAP2K2	4095
GOT2	4095
ARL2	4095
SET	4094
SNRPN	4094
NAP1L1	4094
PSMB6	4094
RPL28	4094
DAD1	4094
H6PD	4094
RBMS1	4094
ATP6V0C	4094
ADAMTSL2	4094
EFR3A	4094
CD59	4094
COPE	4094
RBBP7	4094
MGP	4093
RPN1	4093
METAP2	4093
PSEN1	4093
SF3B2	4093
ID1	4093
PGD	4092
RPL27A	4091
SNX3	4091
SFRS11	4090
RPS7	4089
MRPS12	4089
C19orf50	4089
ATP5C1	4088
TPI1	4088
HEXIM1	4088
CLTB	4088
SON	4087
TACC1	4087
STK24	4087
ATP1B3	4087
NDUFA4	4086
JAK1	4086
KDELR1	4086
RPS21	4085
VDAC1	4085
CAPZB	4085
GPAA1	4085
NDUFC1	4085
OTUB1	4085
IFITM1	4084
UBAP2L	4083
RNF44	4083
FAM193A	4082
ESYT1	4082
COX5B	4082
GSTP1	4081
STAT1	4081
PSMD11	4081
HLA-DQA1	4081
AP3S1	4080
COX6B1	4080
TSFM	4080
NDUFA7	4080
UQCRB	4079
SSR4	4079
NARS	4079
RPS8	4078
RAB1A	4077
API5	4077
RPS20	4076
RPSA	4076
PABPN1	4075
UQCRQ	4075
DDB1	4074
ISG20	4073
NOMO1	4073
ANXA5	4072
KDELR2	4070
CD34	4069
COPA	4068
PIN1	4068
ATP5F1	4066
PPP2R1A	4066
COMT	4064
SEPP1	4061
CAPNS1	4059
DRAP1	4058
MAP4	4057
HLA-DQB1	4057
SIGMAR1	4056
TALDO1	4055
APEX1	4054
XPO7	4054
PSMB7	4053
HMGN3	4052
GDI1	4051
RPS6	4050
E2F4	4050
CPNE1	4050
TPM3	4049
EIF4A1	4048
RPL30	4047
RAB8A	4045
PRKAR1A	4041
FHL1	4040
NDUFA1	4040
RRBP1	4039
MYH10	4038
SLC25A5	4034
PDCD6	4028
YWHAE	4028
ANAPC5	4028
C9orf16	4027
PSMA1	4026
COL6A1	4024
ATP5J2	4024
PCBP2	4023
SLC25A1	4019
UQCRC1	4019
NDUFV1	4018
RPL15	4016
UBE2D2	4014
PSMB1	4007
TBCB	4007
ATP5D	4006
ATP5G2	4006
COX7A2L	4002
COPB1	3997
TMED10	3996
IRAK1	3996
STARD7	3996
GUSB	3994
ABL1	3993
SDC3	3993
AAMP	3991
CCNI	3990
ERP29	3989
STOM	3988
CLIC1	3987
ALG3	3987
HLA-DPA1	3986
RPS23	3983
ANXA11	3983
TMEM109	3983
ATP5I	3980
CCND2	3979
HSP90B1	3976
ABLIM1	3974
WARS	3973
CCT7	3969
FTL	3967
PSMA4	3963
GTPBP6	3960
PI4KA	3954
GPR56	3953
STAT3	3948
HMGN2	3940
ARPC4	3936
P4HB	3934
RNH1	3929
FCGRT	3929
RPN2	3924
MGAT1	3922
ECHS1	3922
HYAL2	3919
NPIPL3	3917
CLOCK	3916
TSTA3	3916
MLH1	3912
VARS	3909
RPL22	3901
AARS	3897
PON2	3888
PRDX6	3882
C2orf27A	3880
NDUFA2	3877
GGT5	3875
MAPKAPK2	3871
PARP1	3868
PRKAG1	3865
BECN1	3864
HDAC1	3864
PDLIM1	3861
HNRNPU	3852
ACADVL	3851
POLR2F	3840
UQCRFS1	3838
DVL3	3833
KHDRBS1	3819
SEPT7	3813
QDPR	3809
ADD1	3801
CAPZA1	3800
GLA	3800
ATOX1	3797
BCAT2	3796
MTA1	3787
SUMO2	3787
DAP	3786
TNNT2	3763
H2AFZ	3757
SNRPC	3757
CTNNA1	3757
PPP1R11	3754
HNRNPM	3754
ALDOC	3752
COX5A	3747
PTOV1	3732
PEBP1	3717
COX7B	3703
HNRNPA1	3697
PRMT1	3696
H2AFV	3681
PPP1CC	3674
GPR161	3655
CHIT1	3653
LTBP4	3651
NUMA1	3647
RELA	3637
ZFP36L1	3621
BRD2	3617
JTB	3603
TUBGCP2	3602
CTDSP2	3591
ARAF	3589
SSBP1	3587
NDRG1	3584
NCSTN	3566
SKP1	3563
WDR1	3562
ANXA2	3557
SUB1	3552
ATXN10	3544
COX6C	3543
SDCBP	3536
HMGB1	3530
RPL6	3529
MYST2	3528
KPNA4	3522
ELAVL3	3510
PLXNB2	3485
S100A10	3480
BMI1	3475
PGM1	3473
UBE2D3	3470
CTSL1	3470
PITPNM1	3465
COMMD4	3464
SFRS9	3459
JAG1	3444
YES1	3441
VAMP3	3434
LYPLA2	3430
MYST3	3400
ATP6V1G1	3390
SPTBN1	3377
AKAP13	3343
IQGAP1	3342
DUSP1	3340
ZNF384	3340
EIF4H	3326
HSPA5	3324
HNRNPC	3322
CCT5	3322
TLN1	3304
MFN2	3269
TPM1	3262
ARHGDIA	3236
STXBP1	3232
ESD	3208
UQCRC2	3195
PSMA3	3177
MARCKS	3149
HLA-DOA	3129
JOSD1	3121
ACADM	3118
MORF4L2	3070
GPS1	3067
CDA	3056
YWHAH	3047
DUT	3043
PRKD2	3029
CCT4	3013
RPL23	2999
GPX1	2958
PDAP1	2946
TCF25	2942
AATF	2928
FDPS	2924
DARC	2881
KANK1	2868
SEPW1	2858
MRPL23	2832
NFIB	2822
PSMA5	2811
TCOF1	2805
GPS2	2785
CD46	2781
TRIM27	2757
PAFAH1B1	2756
BSG	2745
KIF1C	2743
PUF60	2697
PSME2	2692
GNAI2	2683
GPI	2656
CCBP2	2649
SREBF1	2634
AP2S1	2627
HNRNPF	2607
ZNF592	2601
MATR3	2560
SF1	2551
FOLR1	2532
MAPK1IP1L	2526
HSPA1B	2524
NPM1	2514
STK19	2513
TMEM147	2503
C14orf2	2500
RER1	2498
MTX1	2482
ENSA	2471
MEA1	2458
GLO1	2441
DAXX	2427
EIF2B2	2420
SYNPO	2400
FUCA1	2394
IMPDH2	2392
TMED2	2329
DBI	2309
TOMM7	2304
TUBB3	2287
CAST	2268
OS9	2254
MGST2	2221
CD40	2136
CES2	2113
PTBP1	2109
ARHGEF7	2078
ADAM15	2078
ADRBK1	2048
LGALS9	2011
VOPP1	2010
SCAMP3	2004
GMFB	2001
ARF5	1993
BCLAF1	1982
PHF1	1951
SEC61G	1936
TAGLN	1911
SLC25A6	1881
RPS28	1860
CTSB	1855
PCCA	1843
HSPD1	1828
HBB	1822
CD151	1804
GOLGA4	1796
QARS	1721
RBM8A	1693
TJP1	1620
GM2A	1614
PABPC4	1492
EIF3E	1476
VIM	1472
MLEC	1404
FYN	1395
MAP1A	1392
HADHA	1367
LTA4H	1328
PPAP2B	1310
SRF	1309
SURF1	1295
GSTO1	1281
TSC22D1	1276
ATP6AP1	1266
RPL41	1256
RFTN1	1225
FAU	1215
ARHGDIB	1211
EIF3G	1114
BRMS1	994
FBL	956
MVK	953
HNRNPAB	930
PIM1	920
DHPS	876
FAM120A	861
ACAT2	846
CYFIP1	843
PSMB3	833
RBPMS	810
SRRM1	807
ISLR	729
MARS	722
RPL18A	716
CBFB	699
SDHA	682
TCEA1	676
PCGF2	646
TAX1BP3	604
HGS	589
SCN1B	577
HSPA9	568
IFITM2	564
SNRNP70	534
EIF3I	501
COX10	480
DDOST	468
PGAM1	462
KIAA0174	460
ACVRL1	445
CLTC	439
MXRA8	425
PTPN6	386
NUDT3	383
SLC9A3R2	376
UBE2I	345
PICALM	318
IER2	312
BLOC1S1	302
GARS	294
UBE2M	289
PAM	268
DUOXA1	257
RPS3	247
AP1B1	220
GDI2	208
C1QL1	201
APOBEC3C	197
PRPH	186
GRIK5	168
ADD3	159
PHGDH	151
DPYSL2	145
ARHGEF18	141
RTN4	137
HNRNPH1	121
HTR2C	105
C1D	92
RRAGA	79
GPNMB	79
TMSB4X	75
RERE	66
EZR	59
PAK4	55
EIF4B	53
GTF2A2	50
FCER2	50
PSMB5	47
CIZ1	42
UBA52	38
ZNF146	35
CHD4	31
TSHZ1	24
CSK	23
AEBP1	22
SEPHS2	21
YARS	20
TMED9	20
ILF2	19
RPL21	19
HIST1H2BC	19
TTC3	19
ODC1	17
BTBD2	14
MAP3K11	13
SPAG7	13
VEGFB	13
ZFPL1	12
RAN	11
CTSD	10
SSB	8
FEZ1	7
AKR1A1	6
RASSF1	6
DNAJB6	4
LMTK2	4
SFRS17A	4
NPIP	3
CHI3L2	3
COBRA1	3
DDX5	2
HNRNPD	2
SYNGR2	2
SFRS5	1
DHCR7	1
MAPK8IP1	1
BTG1	1
DIAPH1	1
TUBB	0
ITGB1	0
PPIA	0
PPP2CB	0
VPS72	0
RPS29	0
MCL1	0
CAPN2	0
IGFBP7	0
TRAF4	0
PARK7	0
RPL26	0
MPRIP	0
FNTA	0
SEC61B	0
LGALS3	0
HNRNPL	0
DCTN2	0
FKBP4	0
SQSTM1	0
RPL4	0
RSL24D1	0
CPT1B	0
TXNIP	0
RPL7	0
NEFL	0
HLA-B	0
UBE2C	0
ARL6IP1	0
HLA-DRA	0
DNAJB1	0
PPP1R10	0
TAF15	0
GAS1	0
RNF10	0
FLNA	0
PAX8	0
KIFC3	0
CLSTN1	0
PTP4A2	0
FOS	0
AQP3	0
APP	0
SRP9	0
MANF	0
SFRS2	0
POLR2A	0
ACLY	0
SQLE	0
CCT3	0
TADA3	0
ARL2BP	0
CD36	0
TERF2IP	0
MT3	0
CTBP1	0
MCM3AP	0
B4GALT3	0
HERPUD1	0
CNTN1	0
SNRPA	0
MYL12A	0
AKR1B1	0
TAPBP	0
COL1A1	0
FMOD	0
RBM3	0
SULT1A3	0
HYOU1	0
PSMD3	0
RASSF7	0
VAMP1	0
CCND3	0
C2orf24	0
ATP6V0B	0
ST5	0
XPO1	0
GLUL	0
MFSD10	0
CPNE6	0
PDIA6	0
PTTG1IP	0
PDIA3	0
JAM3	0
ATXN2L	0
ATP5J	0
AP2B1	0
CGB7	0
JUNB	0
BTG2	0
EIF3C	0
LMO1	0
FAS	0
TOP2B	0
TPMT	0
A2M	0
MRC2	0
ATIC	0
ARPC3	0
FCGR2A	0
HLA-G	0
RHEB	0
GANAB	0
AIF1	0
CD3E	0
UPK1A	0
PDHB	0
HAX1	0
ATP1B1	0
PLSCR3	0
CD3EAP	0
LYZ	0
HNRNPA2B1	0
TIMM44	0
PAX6	0
PNMT	0
SAR1A	0
PSD	0
ID3	0
MARCKSL1	0
AHSA1	0
SSTR5	0
KIAA0494	0

## Sheet: Selected gene in Non set
gene	max score
CAPN1	4096
TRAM1	4096
HSD11B2	4096
TMEM106B	4096
GNL2	4096
ITSN2	4096
SPCS1	4096
FAM91A2	4095
BTN2A1	4095
TBC1D23	4095
BCAS2	4095
SMYD2	4095
CHP	4095
NDUFB8	4095
CDC42EP3	4094
EPN1	4094
MASP1	4094
UBE2B	4094
CFC1	4093
ATG9A	4093
MICALL1	4093
DRG1	4093
ZBTB44	4092
C19orf53	4091
LOC100289466	4091
TSR2	4091
MCM3APAS	4091
DDX51	4091
ANKS1A	4090
TBC1D10B	4090
ACO1	4090
STAMBP	4090
UBE2K	4089
WDR82	4089
MESDC2	4089
LSS	4089
D21S2090E	4089
USP6NL	4088
MGC24125	4088
NHP2	4088
GAGE10	4088
HIST1H2BA	4088
CLPP	4087
RALB	4087
FOXF1	4087
LRRC37A4	4087
C1orf183	4087
TMEM194B	4086
PRELID1	4086
NAA20	4086
LOC644339	4086
LOC100130138	4085
HECTD3	4085
